# Supplementary material for: Alterations of blood monocyte subset distribution and surface phenotype are linked to infection severity in COVID‐19 inpatients
Source: Eur J Immunol. 2022 May 6;52(8):1285–96. doi: 10.1002/eji.202149680 (PMC9348104; doi:10.1002/eji.202149680)
Supplement: Supplementary file 2 — Supporting Information [file EJI-52-1285-s001.xlsx]

## Sheet: table_s1_cohort_characteristic
Variable	Healthy	Moderate COVID-19	Severe COVID-19	Comparison: all groups	Comparison: COVID-19
N participants	7	16	32
Age, years	Mean = 37 (SD: 8.4) Median = 36 [IQR: 32 - 42] Range: 27 - 49	Mean = 48 (SD: 18) Median = 46 [IQR: 38 - 60] Range: 18 - 78	Mean = 69 (SD: 13) Median = 71 [IQR: 64 - 79] Range: 34 - 90	p < 0.001	p < 0.001
Sex	female: 43% (n = 3) male: 57% (n = 4)	female: 44% (n = 7) male: 56% (n = 9)	female: 28% (n = 9) male: 72% (n = 23)	ns (p = 0.5)	ns (p = 0.45)
BMI, kg/m²	Mean = 24 (SD: 3.2) Median = 23 [IQR: 22 - 24] Range: 20 - 30	Mean = 26 (SD: 5.1) Median = 25 [IQR: 23 - 29] Range: 18 - 37	Mean = 28 (SD: 6.3) Median = 26 [IQR: 23 - 33] Range: 18 - 44	ns (p = 0.16)	ns (p = 0.35)
Length of hospital stay, days	Mean = 0 (SD: 0) Median = 0 [IQR: 0 - 0] Range: 0 - 0	Mean = 7.7 (SD: 5.5) Median = 6 [IQR: 3.8 - 11] Range: 1 - 19	Mean = 19 (SD: 26) Median = 12 [IQR: 9 - 16] Range: 4 - 140		p = 0.011
Oxygen therapy	0% (n = 0)	0% (n = 0)	100% (n = 32)
ICU stay	0% (n = 0)	0% (n = 0)	22% (n = 7)
Mortality	0% (n = 0)	0% (n = 0)	6.2% (n = 2)

## Sheet: table_s2_cytometry_antibodies
Staining type	Antigen	Clone	Fluorophore
backbone	HLA-DR	G46-6	BV421
backbone	CD14	MφP9	BB700
backbone	CD16	3G8	BV605
backbone	CD45	HI30	BV510
backbone	CD3	UCHT1	PE-Cy5
backbone	CD19	HIB19	PE-Cy5
backbone	CD56	B159	PE-Cy5
backbone	CD11b	M1/70	BB515
backbone	CD15	HI98	Alexa 700
backbone	CCR2	K036C2	PE-Cy7
backbone	CD62L	DREG-56	APC-Fire750
test	Isotype Rat	RTK2758	Alexa647
test	FPN1	38G6	Alexa647
test	CD71	OKT9	Alexa647
test	CD163	GHI/61	Alexa647
test	CD40	5C3	Alexa647
test	CD80	2D10	Alexa647
test	CD86	IT2.2	Alexa647
test	CD64	10.1	Alexa647
test	Isotype Rat	X40	BV650
test	Isotype Mouse	P3.6.2.8.1	PE-eFluor610
test	CD274	MIH1	BV650
test	CD279	J105	PE-eFluor610

## Sheet: table_s3_cytometry_variables
Variable	Unit
Neutrophil percent	% of CD45+
Monocyte percent	% of CD45+
Classical monocyte percent	% of CD45+
Classical monocyte percent	% of panMono
Intermediate monocyte percent	% of CD45+
Intermediate monocyte percent	% of panMono
Non-classical monocyte percent	% of CD45+
Non-classical monocyte percent	% of panMono
Neutrophil CD274	ΔMFI
Neutrophil CD279	ΔMFI
Class. monocyte CD274	ΔMFI
Class. monocyte CD279	ΔMFI
Int. monocyte CD274	ΔMFI
Int. monocyte CD279	ΔMFI
Non-class. monocyte CD274	ΔMFI
Class. monocyte CD163	ΔMFI
Int. monocyte CD163	ΔMFI
Non-class. monocyte CD163	ΔMFI
Neutrophil CD40	ΔMFI
Class. monocyte CD40	ΔMFI
Int. monocyte CD40	ΔMFI
Non-class. monocyte CD40	ΔMFI
Neutrophil CD64	ΔMFI
Class. monocyte CD64	ΔMFI
Int. monocyte CD64	ΔMFI
Non-class. monocyte CD64	ΔMFI
Class. monocyte CD71	ΔMFI
Int. monocyte CD71	ΔMFI
Non-class. monocyte CD71	ΔMFI
Neutrophil CD86	ΔMFI
Class. monocyte CD86	ΔMFI
Int. monocyte CD86	ΔMFI
Non-class. monocyte CD86	ΔMFI
Neutrophil FPN1	ΔMFI
Class. monocyte FPN1	ΔMFI
Int. monocyte FPN1	ΔMFI
Non-class. monocyte FPN1	ΔMFI
Monocyte: Lymphocyte Ratio
Neutrophil: Lymphocyte Ratio
Lin-	% of CD45+

## Sheet: table_s4_cluster_characteristic
Variable	Cluster #1	Cluster #2	Cluster #3	Cluster #4	Comparison: all groups	Comaprison: Cluster #1
COVID-19 severity	16	12	11	9
Age, years	Mean = 61 (SD: 17) Median = 68 [IQR: 46 - 75] Range: 35 - 79	Mean = 58 (SD: 18) Median = 64 [IQR: 44 - 72] Range: 18 - 79	Mean = 61 (SD: 20) Median = 69 [IQR: 58 - 73] Range: 24 - 79	Mean = 61 (SD: 18) Median = 58 [IQR: 46 - 79] Range: 34 - 85	ns (p = 0.99)	#2: ns (p = 0.93) #3: ns (p = 0.97) #4: ns (p = 1)
Sex	female: 22% (n = 2) male: 78% (n = 7)	female: 50% (n = 6) male: 50% (n = 6)	female: 45% (n = 5) male: 55% (n = 6)	female: 22% (n = 2) male: 78% (n = 7)	ns (p = 0.57)	#2: ns (p = 0.8) #3: ns (p = 0.73) #4: ns (p = 1)
BMI, kg/m²	Mean = 26 (SD: 3.5) Median = 25 [IQR: 23 - 30] Range: 22 - 30	Mean = 28 (SD: 8.8) Median = 24 [IQR: 22 - 36] Range: 18 - 44	Mean = 27 (SD: 4.7) Median = 26 [IQR: 24 - 28] Range: 19 - 35	Mean = 26 (SD: 4.9) Median = 26 [IQR: 23 - 28] Range: 20 - 35	ns (p = 0.99)	#2: ns (p = 1) #3: ns (p = 0.88) #4: ns (p = 1)
Length of hospital stay, days	Mean = 11 (SD: 5.7) Median = 12 [IQR: 8 - 14] Range: 2 - 19	Mean = 24 (SD: 40) Median = 11 [IQR: 6 - 20] Range: 4 - 140	Mean = 12 (SD: 7) Median = 11 [IQR: 7.8 - 13] Range: 4 - 29	Mean = 17 (SD: 20) Median = 9 [IQR: 9 - 11] Range: 4 - 67	ns (p = 0.99)	#2: ns (p = 0.93) #3: ns (p = 0.97) #4: ns (p = 1)
Oxygen therapy	44% (n = 4)	58% (n = 7)	73% (n = 8)	89% (n = 8)	ns (p = 0.37)	#2: ns (p = 0.93) #3: ns (p = 0.7) #4: ns (p = 0.39)
ICU stay	no: 100% (n = 9)	25% (n = 3)	18% (n = 2)	11% (n = 1)	ns (p = 0.57)	#2: ns (p = 0.77) #3: ns (p = 0.73) #4: ns (p = 1)
IL6, pg/mL	Mean = 27 (SD: 41) Median = 8.3 [IQR: 2.7 - 25] Range: 1.5 - 120	Mean = 24 (SD: 29) Median = 8.4 [IQR: 3.2 - 36] Range: 1.5 - 76	Mean = 41 (SD: 25) Median = 28 [IQR: 23 - 45] Range: 21 - 89	Mean = 47 (SD: 55) Median = 16 [IQR: 5.2 - 77] Range: 2.4 - 160	ns (p = 0.27)	#2: ns (p = 0.93) #3: ns (p = 0.14) #4: ns (p = 0.57)
CRP, mg/L	Mean = 1.9 (SD: 2.6) Median = 0.33 [IQR: 0.21 - 2.8] Range: 0.06 - 8.1	Mean = 3.2 (SD: 3.6) Median = 1.1 [IQR: 0.69 - 5.4] Range: 0.06 - 11	Mean = 5.3 (SD: 3.2) Median = 3.2 [IQR: 2.7 - 7.5] Range: 2.4 - 11	Mean = 6 (SD: 4.4) Median = 7.5 [IQR: 1.5 - 9.4] Range: 0.77 - 12	ns (p = 0.14)	#2: ns (p = 0.77) #3: p = 0.05 #4: ns (p = 0.13)
Neopterin, nmol/L	Mean = 21 (SD: 23) Median = 13 [IQR: 6.3 - 29] Range: 4.1 - 74	Mean = 75 (SD: 110) Median = 39 [IQR: 28 - 51] Range: 16 - 410	Mean = 44 (SD: 11) Median = 40 [IQR: 39 - 43] Range: 35 - 72	Mean = 52 (SD: 28) Median = 53 [IQR: 33 - 61] Range: 18 - 100	ns (p = 0.14)	#2: ns (p = 0.15) #3: p = 0.05 #4: ns (p = 0.13)
Ferritin, ng/mL	Mean = 410 (SD: 330) Median = 240 [IQR: 180 - 760] Range: 88 - 950	Mean = 320 (SD: 340) Median = 200 [IQR: 140 - 330] Range: 29 - 1200	Mean = 640 (SD: 380) Median = 530 [IQR: 350 - 880] Range: 230 - 1200	Mean = 690 (SD: 560) Median = 500 [IQR: 400 - 900] Range: 91 - 2000	ns (p = 0.22)	#2: ns (p = 0.8) #3: ns (p = 0.26) #4: ns (p = 0.52)
Iron, µM	Mean = 12 (SD: 7.4) Median = 10 [IQR: 6.8 - 16] Range: 4 - 27	Mean = 7.1 (SD: 5.6) Median = 4.6 [IQR: 3.6 - 7.9] Range: 2.3 - 20	Mean = 5.2 (SD: 2.6) Median = 4.6 [IQR: 3.2 - 6.4] Range: 2.2 - 9.9	Mean = 7.7 (SD: 7.3) Median = 4.5 [IQR: 3 - 9.4] Range: 1.3 - 21	ns (p = 0.27)	#2: ns (p = 0.38) #3: p = 0.05 #4: ns (p = 0.39)
TF-Sat, %	Mean = 25 (SD: 14) Median = 21 [IQR: 17 - 31] Range: 8 - 52	Mean = 14 (SD: 11) Median = 9.5 [IQR: 7 - 14] Range: 4 - 40	Mean = 14 (SD: 8.8) Median = 9 [IQR: 7 - 18] Range: 5 - 30	Mean = 16 (SD: 13) Median = 12 [IQR: 7 - 20] Range: 4 - 39	ns (p = 0.27)	#2: ns (p = 0.16) #3: ns (p = 0.1) #4: ns (p = 0.37)

## Sheet: table_s5_study_dataset
id	sev_paper	age	sex	bmi	hospital_stay	oxygen	icu	mortality	wbc	crp	pct	il6	neopterin	ferritin	iron	tf_sat	cd45_neutrophils	cd45_panMono	cd45_classicalMono	panMono_classicalMono	cd45_intermediateMono	panMono_intermediateMono	cd45_nonclassicalMono	panMono_nonclassicalMono	neutrophils_CD274	neutrophils_CD279	classicalMono_CD274	classicalMono_CD279	intermediateMono_CD274	intermediateMono_CD279	nonclassicalMono_CD274	classicalMono_CD163	intermediateMono_CD163	nonclassicalMono_CD163	neutrophils_CD40	classicalMono_CD40	intermediateMono_CD40	nonclassicalMono_CD40	neutrophils_CD64	classicalMono_CD64	intermediateMono_CD64	nonclassicalMono_CD64	classicalMono_CD71	intermediateMono_CD71	nonclassicalMono_CD71	neutrophils_CD86	classicalMono_CD86	intermediateMono_CD86	nonclassicalMono_CD86
h1	healthy					no	no										50.9	4.4	3.52	80.2	0.093	2.11	0.42	9.66	30	0	243.8	970	657	328	267	3761	5603	0	0	2091	10100	4487	178	25492	17115	1310	0	0	0	0	5029	9506	10334
h2	healthy					no	no										51.2	7.07	5.96	84.3	0.16	2.28	0.48	6.72	138	0	99.5	1696	419.1	0	199	3260	4727	287	0	1718	6637	4732	133	30005	19966	2556	54	6	0	181	4062	7027	8594
h3	healthy					no	no										27	8.99	7.54	83.9	0.14	1.56	0.6	6.69	335.9	0	618	2885	2273	2088	816	16096	21537	4	0	7280	20414	11233	0	40127	23460	1672	0	0	0	0	3756	6854	7390
h4	healthy					no	no										59	6.73	5.52	82	0.13	1.88	0.41	6.06	274.4	0	1072	1775	2409	723	1031	11812	18239	1615	0	600	5958	4136	0	41720	30540	3303	0	329	772	0	6107	9416	9244
h5	healthy					no	no										70.3	4.9	3.99	81.4	0.14	2.82	0.4	8.25	389.3	0	695	1503	2402	200	938	9511	20160	560	0	884	9336	4759	1144	47898	26820	2612	0	608	461	14	6086	12092	11976
h6	healthy					no	no										61.6	6.11	4.51	73.8	0.37	6.02	0.77	12.6	794	0	2051.8	2457	4370	1808	1703	17013	24154	1008	0	928	7303	4728	1248	41571	18904	2387	885	3370	3452	947	7357	12654	10324
h7	healthy					no	no										52	6.39	5.4	84.5	0.13	2.07	0.45	7.03	550.1	0	595	3222	1450	1025	1130	10426	16623	858	0	756	7158	3505	250	53630	23654	2140	788	1296	1360	88	7547	11445	11176
id6	severe	75	male	24.3		yes	yes	yes	39.6	3.22	1.26	49		530	2.2	7	9.3	0.85	0.77	89.6	0.072	8.47	0.00693	0.81	605	0	885	5160	1719	1239	1077	0	1912	273	0	15506	36657	32848	2583	103442	96921	36816	0	0	0	205	7320	13554	17428
id8	severe	65	male	34.3	11	yes	no	no	8.1	6.91	0.51	36.7		1225	5.5	16	79.2	1.71	1.59	92.9	0.046	2.66	0.011	0.67	496	0	587.9	3591	1104	999	671	4771	14130	2336	138	15944	33130	28597	4685	131903	111040	12147	3161	3156	690	1220	8403	17893	15286
id15	severe	76	male	22.2	15	yes	no	no	7.8	1.89	0.06	124.5	28.7	761	6.8	24	67.1	9.92	8.17	82.3	0.79	7.94	0.79	7.93	305.4	0	442.2	5169	535	4026	245	3678	0	0	0	12197	15847	3655	44	74275	21291	2242	0	404	353	530	13542	18750	14155
id23	moderate	63	female	21.6	3	no	no	no	7.7	0.06	0.06	1.5	8.3	133	18	40	64.9	6.76	5.77	85.2	0.2	2.94	0.49	7.22	275	0	289.8	5812	488.5	4007	221	2298	5835	1363	0	873	6801	4607	1396	35381	21006	5091	0	131	500	352	9227	20093	22296
id24	severe	71	female	23.4	29	yes	yes	no	8.4	9.72	0.08	41.4	47.3	1200	7.2	28	63.3	6.42	5.62	87.6	0.59	9.27	0.13	2.02	618	0	1549	3412	3572	0	2473	1844	17863	4998	0	10972	48037	38595	5231	59122	110984	20014	2625	7110	15964	0	5712	12695	18238
id26	severe	58	male	19.7	67	yes	yes	no	6.7	9.41	0.86	164.5	76.6	899	1.3	7	93.5	0.33	0.25	74.9	0.00383	1.15	0.001	0.3	0	0	0	2082	0	0	0	15757	56555	0	1274	5527	12796	10713	19279	119103	84612	6514	5549	5028	426	1002	3648	3618	4902
id30	moderate	39	male	24.2	12	no	no	no	9.1	0.06	0.06	1.5	6.3	239	11	20	67.6	4.1	3.4	82.9	0.14	3.51	0.41	10.1	452	0	859.5	1821	1231	0	596.4	15192	15675	756	31	4805	11576	4065	395	23029	11157	1891	600	1269	1562	105	8805	13162	10382
id39	severe	69	female	26.1	13	yes	no	no	6.1	2.72	0.08	28.5	40.6	606	3.9	9	54.1	11.3	9.87	87.1	1.24	10.9	0.063	0.56	61	0	580	1352	816	0	382	1525	3033	454	0	5996	23393	18587	4259	114316	82145	12823	1629	1644	2970	0	9114	17905	21085
id40	moderate	68	female	29.8	14	no	no	no	4	3.13	0.06	18.9	12.6	771	8.1	21	36.8	9.86	8.4	85.2	0.54	5.46	0.026	0.27	573	0	865.38	4817	1338	0	805.2	10909	16853	2693	0	2911	11134	9157	807	75230	65425	14068	692	1567	1406	616	8670	15509	17173
id41	severe	71	male	26.1	12	yes	no	no	5.2	2.43	0.07	21.2	42.7	342	5.7	13	53	9.96	9.13	91.7	0.46	4.58	0.014	0.14	681.4	0	1004	5366	2449	0	1208	6249	22329	5131	68	8461	28604	21100	5156	111868	113119	36886	4479	4553	5768	448	10976	18992	16205
id49	moderate	46	male	23	2	no	no	no	8.3	0.33	0.06	2.7	6.3	88	26.8	52	8.77	17.8	16.5	92.8	0.34	1.91	0.62	3.5	115	0	259	2745	419.5	0	138	1009	715	0	460	3356	8930	3268	2565	41160	14997	1225	191	751	593	2127	9891	14487	9547
id50	moderate	25	male	19	11	no	no	no	7.1	5.38	0.25	22.3	71.7	610	9.3	19	32.1	10.5	9.26	88.1	1.04	9.86	0.13	1.27	1115	0	2873	3585	3554	0	2333	282	808	0	136	44838	80899	52789	14102	146532	160551	66089	0	0	0	742	10122	18510	22487
id52	moderate	51	male	29	1	no	no	no	9.3	0.17	0.12	1.7	5.5	111	9.1	16	72.3	0.16	0.16	95.2	0.00396	2.42	0.00132	0.81	289	0	819.62	3163	2136	0	704.1	105702	120034	15371	0	885	4650	1427	775	45498	31698	821	0	0	732
id55	severe	45	male	26.4	11	yes	no	no	3.1	1.47	0.06	15.9	47.2	450	3.7	8	59	5.69	5.1	89.6	0.37	6.59	0.15	2.71	718	0	99	3023	237	0	145	8087	9693	117	0	9678	20293	7477	957	121542	93690	2415	3314	3728	6317	985	12403	16764	2368
id56	moderate	35	male	25	19	no	no	no	3	0.23	0.06	4.3	4.1	182	16.1	31	30.3	1.68	1.33	79	0.042	2.5	0.16	9.3	756	0	236.2	5082	792	3421	484	6872	7611	67	0	1349	6741	9224	0	43448	33923	575	0	0	0	0	9544	13571	8604
id57	severe	73	male	23.5	16	yes	no	no	4.1	1.1	0.12	3.2		278	7.7	13	36.3	11.7	8.42	72.2	1.84	15.8	0.95	8.15	688.7	0	810	3374	1518	0	1047	22212	41865	6933	0	10865	30270	18211	586	94365	62187	10807	3668	1495	1400	177	8425	18232	17278
id58	severe	85	female	25.5	28	yes	no	no	8.6	9.1	0.12	70	52.8	91	2.1	4	66.5	8.65	8.44	97.6	0.097	1.12	0.00279	0.032	389.38	0	458.2	4346	932	0	743	16008	26251	0	24	11839	32936	7664	324	70439	64788	141	2788	3859	4543	179	4571	12726	8229
id59	moderate	46	female	22.7	9	no	no	no	4.4	0.84	0.06	9.1	32.6	195	5.8	12	66.5	4.53	4.1	90.5	0.28	6.27	0.016	0.35	482	0	834.9	0	1286	0	626	6460	9381	61	0	14170	32542	16008	1191	83391	73545	4493	907	986	1149	255	9300	16053	6024
id60	severe	75	male	26.3	8	yes	no	no	7.4	2.8	0.06	24.9	37.8	379	4.2	8	71.4	0.88	0.77	86.6	0.087	9.85	0.027	3.03	61	0	152.62	660	0	0	0	930	1024	95	0	2819	8595	8706	2966	68708	56288	11556	287	0	832	1760	7959	13326	13287
id62	severe	79	male	27	10	yes	no	no	4.1	2.76	0.06	23	37.1	454	9.9	30	59.6	3.03	2.29	75.4	0.15	5.07	0.15	4.95	526	5222	2195.2	10524	3273	5912	1781	18485	47685	10430	0	10788	29932	15023	1187	109799	92376	23546	732	3528	2762	4481	10181	15592	12879
id63	severe	64	male	22.9	24	yes	no	no	7.5	5.04	0.06	58.7	21.5	492	2.9	7	79.3	6.62	6.01	90.9	0.42	6.38	0.046	0.69	824	0	1469.1	7716	3522	10529	1994	32457	58048	12569	0	11731	30363	25403	3627	147309	116643	15966	4059	3023	4655	3314	21838	33689	30856
id64	severe	34	male	32	9	yes	no	no	5.8	3.41	0.09	4.2	18.1	755	21.3	39	76.3	7.02	6.71	95.7	0.27	3.87	0.0029	0.041	138	496	113.9	11421	344	11572	0	18196	44497	4263	0	1039	8067	5672	7389	65924	86015	21235	581	1005	2912	1861	12632	19163	17117
id65	moderate	77	female	24.1	15	no	no	no	3.4	0.06	0.07	3.1	38.4	157	17.1	29	58.3	9.67	8.58	88.8	0.83	8.6	0.1	1.07	511	1172	1109.4	12282	2275.1	15523	881	22111	33868	6827	0	9338	29863	20053	576	94349	73749	9274	4962	8560	9552	2485	18174	31437	24897
id66	moderate	24	male	25.7	4	no	no	no	4.8	2.44	0.19	23.9	38.7	1140	4.6	9	61.7	8.25	7.74	93.8	0.38	4.59	0.00987	0.12	910.6	0	2027.2	4461	5747	0	2985	9609	30697	6559	0	7385	39495	28348	3189	167654	152057	26796	3855	4969	6651	265	11159	19300	17243
id67	severe	43	male	40.2	6	yes	yes	no	4.8	0.95	0.07	7.9	16.4	764	19.8	40	54	11	10.2	92.7	0.4	3.61	0.00711	0.064	433	0	129.7	4484	582	0	1001	35445	46527	5419	0	3373	13116	10056	3218	116469	105471	19190	2908	2091	1215	1578	9552	21035	9979
id68	moderate	53	male	29.7	6	no	no	no	3.7	3.25	0.08	8.8	21.4	199	4.4	7	25.3	11.5	10.1	87.7	0.67	5.79	0.16	1.42	4088	14565	1233	20482	2143	16077	1804	24180	31119	21778	0	3846	14604	12618	1717	73069	57262	17405	989	2553	2522	68515	27841	42115	37581
id70	severe	71	female	21.2	26	yes	yes	no	1.8	7.62	0.07	6.4	44	1187	3.7	9	55.1	7.82	7.37	94.3	0.39	4.94	0.015	0.19	237	0	913.9	6863	2371.9	0	1672	58578	56617	16108	565	14047	30542	16877	2584	125757	121329	17274	8658	7212	3836	2400	15649	23485	21653
id71	moderate	18	female	18.3	11	no	no	no	4	0.07	0.1	1.5	38.7	225	8.5	17	37.1	14.1	8.51	60.5	1.98	14.1	2.83	20.1	936.8	0	1837	13485	3296	9705	1627	32915	31914	10363	0	12535	25744	13889	783	183468	70035	12709	4913	3868	4790	9	24721	34855	35396
id72	moderate	41	male	24.3	4	no	no	no	3.9	0.71	0.08	2.9	48.1	106	6.2	12	68.2	3.21	1.67	52.1	0.81	25.1	0.71	22.2	470	0	565.9	4092	1085	0	664.3	11121	10311	852	0	5671	14968	8338	166	150838	37014	2571	2139	1764	4292	229	15570	21507	20192
id73	moderate	45	female	37.1	6	no	no	no	3.2	1.04	0.07	12.8	34.6	198	4.3	10	42.4	4.71	4.13	87.8	0.35	7.53	0.00358	0.076	477	0	389	5253	1170	0	152.2	17387	38637	8000	0	8845	24786	13487	1833	147709	123317	18357	6934	5668	5568	102	15930	18286	17338
id74	moderate	78	female	29	5	no	no	no	4.9	10.96	0.06	89.3	38.6	229	2.4	5	69.3	1.85	1.54	83.4	0.14	7.59	0.015	0.82	1062	0	2992	3925	5493	0	2426.6	1251	5622	3459	246	9516	26349	19533	4284	151391	130153	27294	5040	4497	3599	200	3864	13332	11307
id75	severe	52	female	34.9	7	yes	no	no	5.2	8.14	0.1	86.6	40	362	3	6	67.4	2.23	2.09	93.7	0.078	3.51	0.00498	0.22	328	0	1387.1	3315	3897	0	1561	6940	21811	787	0	8102	25671	15618	3134	184475	189489	5092	3443	3363	909	659	5092	9767	2197
id76	severe	77	male	31.1	11	yes	no	no	1.6	6.52	0.89	42.3	69.9	881	2.3	8	64.7	4.1	3.27	79.6	0.76	18.6	0.00776	0.19	794	0	2790.3	6649	3404	0		12444	8071	5916	873	34965	60608	35811	24024	261959	293255		3443	3729		1573	7346	16584	0
id77	severe	88	male	37.1	12	yes	no	no	7.1	2.54	0.07	8.9	36	493	6.9	18	61.6	3.65	3.29	90.1	0.017	0.45	0	0	488	569	771	4690	1699	4776		8007	17043		293	7648	23203		1114	61835	63863		772	2383		89	2863	7835
id78	severe	79	male	25.6	11	yes	no	no	13.2	11.63	4.75	77.8	61.2	397	3	5	87.4	3.55	3.33	93.8	0.11	3.03	0.084	2.36	275	0	259.3	1430	366	474	260	4032	13490	13490	0	12	5744	5744	11608	93660	71281	71281	432	0	0	3365	6028	10368	10368
id79	severe	79	male	30	8	yes	no	no	5.7	0.21	0.06	8.3	12.6	205	10	17	57.4	10.6	8.9	84.4	0.73	6.87	0.72	6.79	245	0	167.5	3131	327.3	0	260	3724	8088	6251	0	0	6236	6935	1189	53427	39224	13639	0	251	1273	0	5572	10503	11303
id82	severe	72	male	34.6	24	yes	yes	no	2.6	9.87	0.16	48	117.6	481	3.2	7	43.2	0.8	0.62	77.4	0.041	5.16	0.00517	0.65	603	0	4075	10288	4381	14482	3387	1987	20553	1872	0	7830	30911		4519	181229	140699	14483	9404	6563	6569	2923	8460	13224	7633
id83	severe	69	female	43.8	6	yes	no	no	7.2	0.64	0.1	28	53	29	4.9	9	53.8	5.05	3.79	75.1	0.69	13.7	0.46	9.1	344	0	2806.5	2065	2807	449	940	12759	41651	33201	3093	11075	13757	10372	0	38597	26675	5150	1228	1214	735	384	27500	41504	49708
id84	severe	70	male	30.3	14	yes	no	no	4.8	8.08	0.07	57.3	73.8	947	4	12	87.9	1.4	1.23	88.1	0.071	5.05	0.00628	0.45	69	0	61	2267	130	271	0	1380	5426	914	0	0	2331	6374	469	67064	40556	0	452	0	1304	193	15653	38715	497
id85	moderate	59	male	33.6	1	no	no	no	3.3	7.75	0.1	7	32.6	1641	15.5	37	60.1	1.87	1.49	79.8	0.1	5.47	0.00194	0.1								57458	69888	447	77	3966	10196	10327	852	78592	54545	6132	813	997	1764	797	20669	28684	17828
id89	severe	82	male	28	14	yes	no	no	9.1	13.93	0.27	51.5	85.5	1075	7.5	17	72.9	5.48	5.01	91.4	0.12	2.16	0.042	0.77								25433	62975	11010	0	1768	9307	2829	2282	112476	133370	14819	3817	1865	2689	836	23913	37032	25003
id91	severe	79	male	18.4		yes	no	yes	4.4	6.46	0.31	73.6	413.5	112	2.3	6	64.5	6.62	5.06	76.4	1.11	16.7	0.28	4.22	396.1	0	712.5	5560	1530.8	0	978	15599	24844	8306	0	9786	30297	22564	246	159212	102468	25771	5088	2301	2271	0	10127	18019	20186
id95	severe	65	female	35.7	141	yes	yes	no	8	11.02	0.25	75.5	100.4	152	3.3	4	83.7	5.37	2.94	54.8	0.62	11.5	1.7	31.7	0	0	1954	1491	2339	0	980.1	9339	12389	330	0	11284	36794	18071	1807	122529	68543	4737	9952	4508	4491	278	9339	13347	13000
id97	severe	63	male	34.6	8	yes	no	no	8.9	9.96	0.06	2.4	58.1	496	9.4	20	74.7	2.42	2.28	94.1	0.092	3.78	0.014	0.59	152.7	0	145	1016	404	0	0	14296	21331	1014	0	345	9388	4336	3362	127373	123032	25584	0	0	0	0	1982	7600	9988
id99	severe	56	male		4	yes	no	no	8.4	0.77	0.06	5.2	18.3	954	18.3	36	73	8.43	7.61	90.2	0.64	7.57	0.0072	0.085	23	0	7.7	393	198.2	0	175.5	0	0	0	0	3466	10469	8878	2655	46142	75209	27043	797	1396	2207	0	3774	8440	6643
id100	severe	90	female	22	9	yes	no	no	4.8	1.29	0.06	23.8	64.8	194	4.5	10	67.9	1.16	1.08	93.2	0.044	3.79	0.00165	0.14	15.28	0	429	3917.8	632	2474	0	15008	17210	2006	0	9554	18509	11195	994	104115	66031		5261	4136	11304	109	8283	9445
id102	severe	83	male	23.5	9	yes	no	no	4.7	7.47	0.51	77.2	104.9	1975	4.5	12	79.7	3.5	3.08	87.9	0.15	4.22	0.00181	0.052	221.3	0	190.9	3745	473.2	2853	848	1667	7776	4612	0	637	6584	3519	2649	42201	40060	4446	0	0	45	130	5240	11321	16694
id103	severe	63	female	23	15	yes	no	no	2.5	3.22	0.12	25.8	35.3	297	3.4	7	60.3	8.64	8.11	93.9	0.48	5.56	0.0091	0.11	190.9	0	846	3753	1806.7	0	1209	4499	12926	1684	0	10944	33347	17148	424	111110	73523	5742	0	0	0	0	6903	18861	25605
[truncated: 20 more columns]
